# Supplementary material for: ﻿Demarchushsui (Coleoptera, Chrysomelidae, Galerucinae, Alticini), a new species from Taiwan, with notes on immatures and biology
Source: Zookeys. 2023 Aug 30;1177:3–21. doi: 10.3897/zookeys.1177.97854 (PMC10483693; doi:10.3897/zookeys.1177.97854)
Supplement: XML Treatment for Demarchus hsui [file zookeys.1177.97854-treatment1.xml]

<!DOCTYPE tp:taxon-treatment
  PUBLIC "-//TaxonX//DTD Taxonomic Treatment Publishing DTD v0 20100105//EN" "tax-treatment-NSO.dtd">
<tp:taxon-treatment xmlns:tp="http://www.plazi.org/taxpub"><tp:treatment-meta><kwd-group><label>Taxon classification</label><kwd>
              <named-content content-type="kingdom">Animalia</named-content>
            </kwd><kwd>
              <named-content content-type="order">Coleoptera</named-content>
            </kwd><kwd>
              <named-content content-type="family">Chrysomelidae</named-content>
            </kwd></kwd-group><mixed-citation publication-type="journal"><person-group><name><surname>Lee</surname><given-names>Chi-Feng</given-names></name><name><surname>Chen</surname><given-names>Jung-Chan</given-names></name></person-group><article-title>﻿<italic><tp:taxon-name><tp:taxon-name-part taxon-name-part-type="genus" reg="Demarchus">Demarchus</tp:taxon-name-part><tp:taxon-name-part taxon-name-part-type="species" reg="hsui">hsui</tp:taxon-name-part></tp:taxon-name></italic> (<tp:taxon-name><tp:taxon-name-part taxon-name-part-type="order">Coleoptera</tp:taxon-name-part></tp:taxon-name>, <tp:taxon-name><tp:taxon-name-part taxon-name-part-type="family">Chrysomelidae</tp:taxon-name-part></tp:taxon-name>, <tp:taxon-name><tp:taxon-name-part taxon-name-part-type="subfamily">Galerucinae</tp:taxon-name-part></tp:taxon-name>, <tp:taxon-name><tp:taxon-name-part taxon-name-part-type="tribe">Alticini</tp:taxon-name-part></tp:taxon-name>), a new species from Taiwan, with notes on immatures and biology</article-title><source>Zookeys</source><day>30</day><month>08</month><year>2023</year><volume>1177</volume><fpage>3</fpage><lpage>21</lpage><pub-id pub-id-type="doi">10.3897/zookeys.1177.97854</pub-id></mixed-citation></tp:treatment-meta><tp:nomenclature><label>﻿</label><tp:taxon-name>
            <object-id xmlns:xlink="http://www.w3.org/1999/xlink" content-type="arpha" xlink:type="simple">54EFA1B6-73A9-5EE8-A1E9-962D8A0F495D</object-id>
            <tp:taxon-name-part taxon-name-part-type="genus" reg="Demarchus">Demarchus</tp:taxon-name-part>
            <tp:taxon-name-part taxon-name-part-type="species" reg="hsui">hsui</tp:taxon-name-part>
            <object-id xmlns:xlink="http://www.w3.org/1999/xlink" content-type="zoobank" xlink:type="simple">https://zoobank.org/6F1961AF-38D3-4C8D-AE84-B2E5127098AB</object-id>
          </tp:taxon-name><tp:taxon-status xmlns:xlink="http://www.w3.org/1999/xlink" xlink:type="simple">sp. nov.</tp:taxon-status><xref ref-type="fig" rid="F1">Figs 1</xref><xref ref-type="fig" rid="F2">, 2</xref><xref ref-type="fig" rid="F3">, 3</xref><xref ref-type="fig" rid="F4">, 4</xref><xref ref-type="fig" rid="F5">, 5</xref><xref ref-type="fig" rid="F6">, 6</xref><xref ref-type="fig" rid="F7">, 7</xref></tp:nomenclature><tp:treatment-sec sec-type="type material" id="SECID0EXMAC"><title>Type material.</title><p><bold><italic>Holotype</italic></bold> ♂ (TARI, The Insect Collection, Applied Zoology Division, Taiwan Agricultural Research Institute, Taichung, Taiwan): Taiwan. Hualien: Pilu (碧綠), 20.VI.2022, leg. Y.-F. Hsu. Paratypes: 7♂, 10♀ (3♂, 3♀: BMNH; 4♂, 7♀: TARI), data same as holotype; 4♂, 4♀ (TARI) same locality as holotype, 13.VII.2022, leg. Z.-I. Chen.</p></tp:treatment-sec><tp:treatment-sec sec-type="material" id="SECID0ECNAC"><title>Additional material examined.</title><p>Five mature larvae (TARI), same locality as holotype, 20.IX.2022, leg. Y.-F. Hsu.</p></tp:treatment-sec><tp:treatment-sec sec-type="description" id="SECID0EHNAC"><title>Description.</title><p><bold>Adults.</bold> Colour (Fig. <xref ref-type="fig" rid="F1">1A–C</xref>) reddish brown, head black, but antenna dark brown or black, prothorax pale yellow, legs yellow with outer margins blackish brown. Pronotum transverse, 2.0× wider than long, disc convex and with lateral fovea, disc with sparse, coarse punctures, lacking antebasal transverse groove; lateral margin rounded, anterior margin slightly concave, posterior margin slightly convex. Elytra slightly wider posteriorly, with shallow transverse impression, widest at apical 1/3, apex convergently rounded, 1.5–1.7× longer than wide, disc with dense, fine punctures and dense pubescence.</p><fig id="F1" position="float" orientation="portrait"><object-id xmlns:xlink="http://www.w3.org/1999/xlink" content-type="doi" xlink:type="simple">10.3897/zookeys.1177.97854.figure1</object-id><object-id xmlns:xlink="http://www.w3.org/1999/xlink" content-type="arpha" xlink:type="simple">F4A412D2-741F-55D7-91C8-4D484FA2D0EA</object-id><label>Figure 1.</label><caption><p><italic><tp:taxon-name><tp:taxon-name-part taxon-name-part-type="genus" reg="Demarchus">Demarchus</tp:taxon-name-part><tp:taxon-name-part taxon-name-part-type="species" reg="hsui">hsui</tp:taxon-name-part></tp:taxon-name></italic> sp. nov. female <bold>A</bold> dorsal view <bold>B</bold> lateral view <bold>C</bold> ventral view.</p></caption><graphic xmlns:xlink="http://www.w3.org/1999/xlink" xlink:href="zookeys-1177-003_article-97854__-g001.jpg" position="float" orientation="portrait" xlink:type="simple" id="oo_898425.jpg"><uri content-type="original_file" xlink:type="simple">https://binary.pensoft.net/fig/898425</uri></graphic></fig><p><bold>Male.</bold> Length 4.8–5.5 mm, width 2.2–2.5 mm. Antenna filiform (Fig. <xref ref-type="fig" rid="F2">2A</xref>), ratio of length of antennomeres I to XI 1.0: 0.5: 0.6: 0.8: 0.8: 0.9: 0.9: 0.8: 0.7: 0.7: 0.9; ratio of length to width of antennomeres I to XI 3.0: 2.4: 3.1: 3.0: 3.2: 3.3: 3.4: 3.6: 3.2: 3.2: 3.9. Aedeagus (Fig. <xref ref-type="fig" rid="F2">2C–E</xref>) with apical 1/2 lanceolate, apex narrowly rounded, basally narrowed; strongly curved in lateral view, slightly recurved near base; tectum slightly sclerotised, with median, longitudinal, strongly sclerotised area from basal margin; endophallic sclerites absent. Apex of abdominal ventrite V (Fig. <xref ref-type="fig" rid="F2">2I</xref>) with median, angular notch, internally covered by flattened sclerite.</p><fig id="F2" position="float" orientation="portrait"><object-id xmlns:xlink="http://www.w3.org/1999/xlink" content-type="doi" xlink:type="simple">10.3897/zookeys.1177.97854.figure2</object-id><object-id xmlns:xlink="http://www.w3.org/1999/xlink" content-type="arpha" xlink:type="simple">38A508F6-7AE9-5C14-9E0D-D4964A138BC1</object-id><label>Figure 2.</label><caption><p><italic><tp:taxon-name><tp:taxon-name-part taxon-name-part-type="genus" reg="Demarchus">Demarchus</tp:taxon-name-part><tp:taxon-name-part taxon-name-part-type="species" reg="hsui">hsui</tp:taxon-name-part></tp:taxon-name></italic> sp. nov. adult <bold>A</bold> antenna, male <bold>B</bold> antenna, female <bold>C</bold> apex of aedeagus, front view <bold>D</bold> base of aedeagus, dorsal view <bold>E</bold> aedeagus, lateral view <bold>F</bold> abdominal ventrite VIII, female <bold>G</bold> spermatheca <bold>H</bold> gonocoxae <bold>I</bold> abdominal ventrite V, male.</p></caption><graphic xmlns:xlink="http://www.w3.org/1999/xlink" xlink:href="zookeys-1177-003_article-97854__-g002.jpg" position="float" orientation="portrait" xlink:type="simple" id="oo_898426.jpg"><uri content-type="original_file" xlink:type="simple">https://binary.pensoft.net/fig/898426</uri></graphic></fig><p><bold>Female.</bold> Length 5.1–6.0 mm, width 2.4–3.0 mm. Antenna (Fig. <xref ref-type="fig" rid="F2">2B</xref>) similar to males, ratio of length of antennomeres I to XI 1.0: 0.5: 0.6: 0.9: 0.9: 0.8: 0.8: 0.7: 0.7: 0.6: 0.9; ratio of length to width of antennomeres III to XI 3.6: 2.6: 2.7: 3.7: 3.6: 3.5: 3.7: 3.4: 3.5: 3.0: 4.5. Ventrite VIII (Fig. <xref ref-type="fig" rid="F2">2F</xref>) weakly sclerotised, T-shaped, with dense, short setae along apical margin, apical margin irregular, spiculum short. Spermathecal receptaculum (Fig. <xref ref-type="fig" rid="F2">2G</xref>) slightly swollen; pump long and strongly curved, apex widely rounded; spermathecal duct short, shallowly projecting into receptaculum. Gonocoxae (Fig. <xref ref-type="fig" rid="F2">2H</xref>) short and widely conjoined at base, each gonocoxa widest at apical 1/3, with dense setae along apical areas.</p></tp:treatment-sec><tp:treatment-sec sec-type="diagnosis" id="SECID0EABAE"><title>Diagnosis.</title><p>Adults of this new species are similar to those of <italic><tp:taxon-name><tp:taxon-name-part taxon-name-part-type="genus" reg="Demarchus">D.</tp:taxon-name-part><tp:taxon-name-part taxon-name-part-type="species" reg="nigriceps">nigriceps</tp:taxon-name-part></tp:taxon-name></italic> in colour pattern, but differ in possessing black antennae and outer margins of tibiae (Fig. <xref ref-type="fig" rid="F1">1A–C</xref>) (yellow antennae and tibiae in <italic><tp:taxon-name><tp:taxon-name-part taxon-name-part-type="genus" reg="Demarchus">D.</tp:taxon-name-part><tp:taxon-name-part taxon-name-part-type="species" reg="nigriceps">nigriceps</tp:taxon-name-part></tp:taxon-name></italic> (Fig. <xref ref-type="fig" rid="F11">11C, F</xref>)), pronotum without antebasal transverse groove (Fig. <xref ref-type="fig" rid="F1">1A</xref>) (pronotum with antebasal transverse groove in <italic><tp:taxon-name><tp:taxon-name-part taxon-name-part-type="genus" reg="Demarchus">D.</tp:taxon-name-part><tp:taxon-name-part taxon-name-part-type="species" reg="nigriceps">nigriceps</tp:taxon-name-part></tp:taxon-name></italic> (Fig. <xref ref-type="fig" rid="F11">11C</xref>)), elytra with transverse impression (Fig. <xref ref-type="fig" rid="F1">1A</xref>) (elytra without transverse impression in <italic><tp:taxon-name><tp:taxon-name-part taxon-name-part-type="genus" reg="Demarchus">D.</tp:taxon-name-part><tp:taxon-name-part taxon-name-part-type="species" reg="nigriceps">nigriceps</tp:taxon-name-part></tp:taxon-name></italic> (Fig. <xref ref-type="fig" rid="F11">11C</xref>)), antennomeres IV-VII subequal in length and longer than antennomere III (IV-VII subequal in length and shorter than antennomere III in <italic><tp:taxon-name><tp:taxon-name-part taxon-name-part-type="genus" reg="Demarchus">D.</tp:taxon-name-part><tp:taxon-name-part taxon-name-part-type="species" reg="nigriceps">nigriceps</tp:taxon-name-part></tp:taxon-name></italic>), antennomeres VIII-X subequal in length and shorter than antennomere XI (antennomere VIII-XI subequal in length in <italic><tp:taxon-name><tp:taxon-name-part taxon-name-part-type="genus" reg="Demarchus">D.</tp:taxon-name-part><tp:taxon-name-part taxon-name-part-type="species" reg="nigriceps">nigriceps</tp:taxon-name-part></tp:taxon-name></italic>).</p></tp:treatment-sec><tp:treatment-sec sec-type="Mature larvae" id="SECID0EAEAE"><title>Mature larvae.</title><p>Length 9.5–9.6 mm, width 2.5–2.6 mm. Live specimens (Fig. <xref ref-type="fig" rid="F7">7E</xref>): body form elongate, flattened; pale yellow, head and legs blackish brown; prothoracic and abdominal tergite IX with large sclerotised patches; thoracic tergites with small, longitudinal, curved sclerotised patches at sides; thoracic ventrites with small rounded sclerotised patches medially; lateral margins of meso- and metathoracic, and abdominal segments I–VIII expanding outwards, abdominal segments I–VIII each bearing one small process at lateral margins. body bearing tiny setae, the latter sometimes reduced to pores. Spiracles present on mesothorax and abdominal segments I-VIII (Fig. <xref ref-type="fig" rid="F3">3A</xref>).</p><fig id="F3" position="float" orientation="portrait"><object-id xmlns:xlink="http://www.w3.org/1999/xlink" content-type="doi" xlink:type="simple">10.3897/zookeys.1177.97854.figure3</object-id><object-id xmlns:xlink="http://www.w3.org/1999/xlink" content-type="arpha" xlink:type="simple">8F8AFB4E-3A09-55AD-BD48-4AB5EEB387AA</object-id><label>Figure 3.</label><caption><p><italic><tp:taxon-name><tp:taxon-name-part taxon-name-part-type="genus" reg="Demarchus">Demarchus</tp:taxon-name-part><tp:taxon-name-part taxon-name-part-type="species" reg="hsui">hsui</tp:taxon-name-part></tp:taxon-name></italic> sp. nov. mature larva. <bold>A</bold> dorsal view. <bold>B</bold> pro-mesothorax, dorsal view <bold>C</bold> abdominal segment I, dorsal view <bold>D</bold> pro-mesothorax, ventral view <bold>E</bold> abdominal segment I, ventral view. Abbreviations: <abbrev xmlns:xlink="http://www.w3.org/1999/xlink" xlink:title="coxa" id="ABBRID0ELFAE" xlink:type="simple">Co</abbrev>-Coxa; Sp-spiracle; <abbrev xmlns:xlink="http://www.w3.org/1999/xlink" xlink:title="trochantin" id="ABBRID0EPFAE" xlink:type="simple">Tn</abbrev>-Trochantin.</p></caption><graphic xmlns:xlink="http://www.w3.org/1999/xlink" xlink:href="zookeys-1177-003_article-97854__-g003.jpg" position="float" orientation="portrait" xlink:type="simple" id="oo_898427.jpg"><uri content-type="original_file" xlink:type="simple">https://binary.pensoft.net/fig/898427</uri></graphic></fig><p>Head (Fig. <xref ref-type="fig" rid="F4">4A</xref>). Flattened, narrower than prothorax, partly retracted into prothorax; frontal sutures (<abbrev xmlns:xlink="http://www.w3.org/1999/xlink" xlink:title="frontal sutures" id="ABBRID0E5FAE" xlink:type="simple">Frs</abbrev>) V-shaped, epicranial suture (<abbrev xmlns:xlink="http://www.w3.org/1999/xlink" xlink:title="epicranial suture" id="ABBRID0ECGAE" xlink:type="simple">Eps</abbrev>) short; endocarina (<abbrev xmlns:xlink="http://www.w3.org/1999/xlink" xlink:title="endocarina" id="ABBRID0EGGAE" xlink:type="simple">En</abbrev>) wide. Stemmata absent. Epicranium (Ep): with six pairs of short setae (e1–7) and nine pairs of pores (p1–9); e4–6 situated at posterolateral part of epicranial halves. Frons (Fr): with three pairs of short setae (f1–3) and one pair of pores. Clypeus (<abbrev xmlns:xlink="http://www.w3.org/1999/xlink" xlink:title="Clypeus" id="ABBRID0EKGAE" xlink:type="simple">Cly</abbrev>): transverse, with three pairs of tiny setae near base. Clypeus and frons devided by apistomal sulcus. Labrum (<abbrev xmlns:xlink="http://www.w3.org/1999/xlink" xlink:title="Labrum" id="ABBRID0EOGAE" xlink:type="simple">Lbr</abbrev>): transverse, with one pair of short setae near midline; apical edge rounded. Epipharynx (Fig. <xref ref-type="fig" rid="F4">4E</xref>): densely setose anteriorly; with four or five large setae on each side; sensilla arranged in one pair of transverse rows. Mandibles (Fig. <xref ref-type="fig" rid="F4">4D</xref>): symmetrical, palmate, each mandible with four sharp teeth, without penicillus. Antennae (Fig. <xref ref-type="fig" rid="F4">4C</xref>): weakly sclerotised, two segmented, attached to membranous area at end of frontal suture; first antennomere partly membranous, bearing one small conical sensory papilla and several sensilla; second antennomere small, without sensilla. Maxilla (Fig. <xref ref-type="fig" rid="F4">4B</xref>): Stipes (<abbrev xmlns:xlink="http://www.w3.org/1999/xlink" xlink:title="Stipes" id="ABBRID0ECHAE" xlink:type="simple">St</abbrev>) elongate, bearing one pair of long setae and two pairs of short setae near lateral margin; with a long, curved sclerotisation (<abbrev xmlns:xlink="http://www.w3.org/1999/xlink" xlink:title="sclerotisation" id="ABBRID0EGHAE" xlink:type="simple">Scl</abbrev>). Mala with galea (<abbrev xmlns:xlink="http://www.w3.org/1999/xlink" xlink:title="galea" id="ABBRID0EKHAE" xlink:type="simple">Gal</abbrev>) and lacinia (<abbrev xmlns:xlink="http://www.w3.org/1999/xlink" xlink:title="lacinia" id="ABBRID0EOHAE" xlink:type="simple">Lac</abbrev>) not fused; galea wide, bearing six stout setae and numerous hair-like setae at apex; apical part of lacinia with dense hair-like setae; maxillary palpus (Mxp) three-segmented, second palpomere bearing two setae, one and third palpomeres each bearing one sensilla. Labium (Fig. <xref ref-type="fig" rid="F4">4B</xref>): submentum (Smen) trapezoid, bearing two pairs of long setae at sides; mentum not well defined; prementum short and transparent, with horseshoe-shaped mental sclerite (Mens), bearing one pair of setae at base; ligula (Lig) membranous, not separated from prementum, anterior edge broadly concave, bearing numerous hair-like setae; labial palpi (Lbip) small, two segmented; with three pairs of sensilla near labial palpi.</p><fig id="F4" position="float" orientation="portrait"><object-id xmlns:xlink="http://www.w3.org/1999/xlink" content-type="doi" xlink:type="simple">10.3897/zookeys.1177.97854.figure4</object-id><object-id xmlns:xlink="http://www.w3.org/1999/xlink" content-type="arpha" xlink:type="simple">1E858023-9491-5C6B-93C0-1C6D7100BBB0</object-id><label>Figure 4.</label><caption><p><italic><tp:taxon-name><tp:taxon-name-part taxon-name-part-type="genus" reg="Demarchus">Demarchus</tp:taxon-name-part><tp:taxon-name-part taxon-name-part-type="species" reg="hsui">hsui</tp:taxon-name-part></tp:taxon-name></italic> sp. nov. mature larva <bold>A</bold> head <bold>B</bold> maxilla and labium <bold>C</bold> antenna <bold>D</bold> mandible <bold>E</bold> epipharynx <bold>F</bold> middle leg <bold>G</bold> abdominal segment IX, dorsal view. Abbreviations: <abbrev xmlns:xlink="http://www.w3.org/1999/xlink" xlink:title="Clypeus" id="ABBRID0EXIAE" xlink:type="simple">Cly</abbrev>-clypeus; <abbrev xmlns:xlink="http://www.w3.org/1999/xlink" xlink:title="coxa" id="ABBRID0E2IAE" xlink:type="simple">Co</abbrev>-coxa; e1-e6-epicranial setae; <abbrev xmlns:xlink="http://www.w3.org/1999/xlink" xlink:title="endocarina" id="ABBRID0E6IAE" xlink:type="simple">En</abbrev>-endocarina; Ep-epicranium; <abbrev xmlns:xlink="http://www.w3.org/1999/xlink" xlink:title="epicranial suture" id="ABBRID0EDJAE" xlink:type="simple">Eps</abbrev>-epicranial suture; f1-f3-frontal setae; <abbrev xmlns:xlink="http://www.w3.org/1999/xlink" xlink:title="femur" id="ABBRID0EHJAE" xlink:type="simple">Fe</abbrev>-femur; Fr-frons; <abbrev xmlns:xlink="http://www.w3.org/1999/xlink" xlink:title="frontal sutures" id="ABBRID0ELJAE" xlink:type="simple">Frs</abbrev>-frontal suture; <abbrev xmlns:xlink="http://www.w3.org/1999/xlink" xlink:title="galea" id="ABBRID0EPJAE" xlink:type="simple">Gal</abbrev>-galea; <abbrev xmlns:xlink="http://www.w3.org/1999/xlink" xlink:title="lacinia" id="ABBRID0ETJAE" xlink:type="simple">Lac</abbrev>-lacinia; Lbip- labial palpus; Lig-ligula; Mens-mental sclerite; Mxp-maxillary palpus; p1-p9-epicranial pores; <abbrev xmlns:xlink="http://www.w3.org/1999/xlink" xlink:title="pulvillus" id="ABBRID0EXJAE" xlink:type="simple">Pu</abbrev>-pulvillus; <abbrev xmlns:xlink="http://www.w3.org/1999/xlink" xlink:title="sclerotisation" id="ABBRID0E2JAE" xlink:type="simple">Scl</abbrev>-sclerotisation; Senp-sensory papilla; <abbrev xmlns:xlink="http://www.w3.org/1999/xlink" xlink:title="Stipes" id="ABBRID0E6JAE" xlink:type="simple">St</abbrev>-stipes; <abbrev xmlns:xlink="http://www.w3.org/1999/xlink" xlink:title="tibia" id="ABBRID0EDKAE" xlink:type="simple">Ti</abbrev>-tibia; <abbrev xmlns:xlink="http://www.w3.org/1999/xlink" xlink:title="trochantin" id="ABBRID0EHKAE" xlink:type="simple">Tn</abbrev>-trochantin; <abbrev xmlns:xlink="http://www.w3.org/1999/xlink" xlink:title="trochanter" id="ABBRID0ELKAE" xlink:type="simple">Tr</abbrev>-trochanter.</p></caption><graphic xmlns:xlink="http://www.w3.org/1999/xlink" xlink:href="zookeys-1177-003_article-97854__-g004.jpg" position="float" orientation="portrait" xlink:type="simple" id="oo_898428.jpg"><uri content-type="original_file" xlink:type="simple">https://binary.pensoft.net/fig/898428</uri></graphic></fig><p>Thorax. Prothorax: dorsum (Fig. <xref ref-type="fig" rid="F3">3B</xref>) with one pair of pores and two pairs of short setae at basal areas of sclerotised patches; two pairs of short setae near base halfway between sclerotised patches and bases of lateral process; three pairs of short setae at sides. Sternal region (Fig. <xref ref-type="fig" rid="F3">3D</xref>) with one small, sclerotised patch medially, two pairs of short setae at anterior and posterior parts of sclerotised patch respectively. Mesothorax: dorsal region (Fig. <xref ref-type="fig" rid="F3">3B</xref>) with pores and short setae arranged into two transverse rows, anterior row with two pairs of pores and one pair of setae, posterior row with four setae; lateral longitudinal, sclerotised patches bearing three short setae. Sternal region (Fig. <xref ref-type="fig" rid="F3">3D</xref>) with one very small, sclerotised patch, one pair of short setae and one pair of pores at anterior and posterior parts outside sclerotised patch. Metathorax: same pattern as mesothorax, except for absence of spiracle. Legs (Fig. <xref ref-type="fig" rid="F4">4F</xref>): five segments; trochantin (<abbrev xmlns:xlink="http://www.w3.org/1999/xlink" xlink:title="trochantin" id="ABBRID0EKLAE" xlink:type="simple">Tn</abbrev>) triangular, without setae or pores; coxa (<abbrev xmlns:xlink="http://www.w3.org/1999/xlink" xlink:title="coxa" id="ABBRID0EOLAE" xlink:type="simple">Co</abbrev>) transverse, bearing several pores at basal half, and two short setae near apical margin; trochanter (<abbrev xmlns:xlink="http://www.w3.org/1999/xlink" xlink:title="trochanter" id="ABBRID0ESLAE" xlink:type="simple">Tr</abbrev>) triangular, lacking setae but with several pores; femur (<abbrev xmlns:xlink="http://www.w3.org/1999/xlink" xlink:title="femur" id="ABBRID0EWLAE" xlink:type="simple">Fe</abbrev>) small, with one long seta on mesal margin, and one small setae at inner face; tibia (<abbrev xmlns:xlink="http://www.w3.org/1999/xlink" xlink:title="tibia" id="ABBRID0E1LAE" xlink:type="simple">Ti</abbrev>) enlarged at base decreasing toward apex, bearing seven short setae at apical 1/2; tarsungulus sclerotised, falciform, bearing one basal setae; pulvillus (<abbrev xmlns:xlink="http://www.w3.org/1999/xlink" xlink:title="pulvillus" id="ABBRID0E5LAE" xlink:type="simple">Pu</abbrev>) bladder-like, as long as tarsungulus.</p><p>Abdomen. Segments I-VIII: dorsal region (Fig. <xref ref-type="fig" rid="F3">3C</xref>) lacking setae, pores arranged into two transverse rows, bearing three pairs of pores at anterior and posterior row respectively, and three pairs of pores on lateral process; sternal region (Fig. <xref ref-type="fig" rid="F3">3E</xref>) with pores arranged into three transverse rows, one pair of pores in anterior row, four pairs of pores in middle row, and two pairs of pores in posterior row, three pairs of pores on lateral process. Segment IX (Fig. <xref ref-type="fig" rid="F4">4G</xref>): pygidium moderately sclerotised; disc with pores arranged into two transverse rows, three pairs of pores in anterior and posterior rows respectively; three pairs of short setae along lateral margin.</p></tp:treatment-sec><tp:treatment-sec sec-type="host" id="SECID0EQMAE"><title>Host plant.</title><p><tp:taxon-name><tp:taxon-name-part taxon-name-part-type="family">Loranthaceae</tp:taxon-name-part></tp:taxon-name>: <italic><tp:taxon-name><tp:taxon-name-part taxon-name-part-type="genus" reg="Taxillus">Taxillus</tp:taxon-name-part><tp:taxon-name-part taxon-name-part-type="species" reg="rhododendricolus">rhododendricolus</tp:taxon-name-part></tp:taxon-name></italic> (Hayata) S.T. Chiu.</p></tp:treatment-sec><tp:treatment-sec sec-type="biology" id="SECID0EGNAE"><title>Biology.</title><p>Larvae are leaf miners of <italic><tp:taxon-name><tp:taxon-name-part taxon-name-part-type="genus" reg="Taxillus">Taxillus</tp:taxon-name-part><tp:taxon-name-part taxon-name-part-type="species" reg="rhododendricolus">rhododendricolus</tp:taxon-name-part></tp:taxon-name></italic>, which is a hemiparasite. More than 20 larvae (Fig. <xref ref-type="fig" rid="F5">5C–E</xref>) were collected from branches (Fig. <xref ref-type="fig" rid="F5">5A, B</xref>) cut from the host tree, <tp:taxon-name><tp:taxon-name-part taxon-name-part-type="genus" reg="Salix">Salix</tp:taxon-name-part><tp:taxon-name-part taxon-name-part-type="species" reg="fulvopubescens">fulvopubescens</tp:taxon-name-part><tp:taxon-name-part taxon-name-part-type="authority">Hayata</tp:taxon-name-part><tp:taxon-name-part taxon-name-part-type="infraspecific-rank">var.</tp:taxon-name-part><tp:taxon-name-part taxon-name-part-type="variety" reg="fulvopubescens">fulvopubescens</tp:taxon-name-part></tp:taxon-name> Hayata (褐毛柳) at a height of approximately six meters during late August 2020. Forest type is mixed coniferous, including <italic><tp:taxon-name><tp:taxon-name-part taxon-name-part-type="genus" reg="Picea">Picea</tp:taxon-name-part><tp:taxon-name-part taxon-name-part-type="species" reg="asperata">asperata</tp:taxon-name-part></tp:taxon-name></italic> Mast., <italic><tp:taxon-name><tp:taxon-name-part taxon-name-part-type="genus" reg="Tsuga">Tsuga</tp:taxon-name-part><tp:taxon-name-part taxon-name-part-type="species" reg="chinensis">chinensis</tp:taxon-name-part></tp:taxon-name></italic> (Franch.) Pritzel ex Diels., and <italic><tp:taxon-name><tp:taxon-name-part taxon-name-part-type="genus" reg="Cunninghamia">Cunninghamia</tp:taxon-name-part><tp:taxon-name-part taxon-name-part-type="species" reg="konishii">konishii</tp:taxon-name-part></tp:taxon-name></italic> Hayata, with some evergreen broad-leaved and deciduous trees. During 2022, 18 adults were collected using sweep nets from the same plant on June 20 by Dr. Hsu (see types). Eight additional adults were collected from the host plant on trees of <italic><tp:taxon-name><tp:taxon-name-part taxon-name-part-type="genus" reg="Carpinus">Carpinus</tp:taxon-name-part><tp:taxon-name-part taxon-name-part-type="species" reg="rankanensis">rankanensis</tp:taxon-name-part></tp:taxon-name></italic> Hayata on July 13. Some other collecting trips were carried out during different months. These collecting events indicated that adults appear during June and July, egg masses during early August, and larvae only during late August and September, no life stages were found after October, and it is clear that <italic><tp:taxon-name><tp:taxon-name-part taxon-name-part-type="genus" reg="Demarchus">D.</tp:taxon-name-part><tp:taxon-name-part taxon-name-part-type="species" reg="hsui">hsui</tp:taxon-name-part></tp:taxon-name></italic> sp. nov. is an univoltine species. By contrast, populations of <italic><tp:taxon-name><tp:taxon-name-part taxon-name-part-type="genus" reg="Demarchus">D.</tp:taxon-name-part><tp:taxon-name-part taxon-name-part-type="species" reg="pubipennis">pubipennis</tp:taxon-name-part></tp:taxon-name></italic> in Pakistan are multivoltine, with up to four generations a year (<xref ref-type="bibr" rid="B10">Mushtaque and Baloch 1979</xref>).</p><fig id="F5" position="float" orientation="portrait"><object-id xmlns:xlink="http://www.w3.org/1999/xlink" content-type="doi" xlink:type="simple">10.3897/zookeys.1177.97854.figure5</object-id><object-id xmlns:xlink="http://www.w3.org/1999/xlink" content-type="arpha" xlink:type="simple">60F84F70-EA18-5CF8-AE5D-80A46F5B65B3</object-id><label>Figure 5.</label><caption><p>Field photographs taken from the type locality, Pilu (碧綠) <bold>A</bold> host plant, <italic><tp:taxon-name><tp:taxon-name-part taxon-name-part-type="genus" reg="Taxillus">Taxillus</tp:taxon-name-part><tp:taxon-name-part taxon-name-part-type="species" reg="rhododendricolus">rhododendricolus</tp:taxon-name-part></tp:taxon-name></italic> (indicated by arrows) <bold>B</bold> close-up and another angle of <italic><tp:taxon-name><tp:taxon-name-part taxon-name-part-type="genus" reg="Taxillus">T.</tp:taxon-name-part><tp:taxon-name-part taxon-name-part-type="species" reg="rhododendricolus">rhododendricolus</tp:taxon-name-part></tp:taxon-name></italic><bold>C</bold> branch of <italic><tp:taxon-name><tp:taxon-name-part taxon-name-part-type="genus" reg="Taxillus">T.</tp:taxon-name-part><tp:taxon-name-part taxon-name-part-type="species" reg="rhododendricolus">rhododendricolus</tp:taxon-name-part></tp:taxon-name></italic> with egg masses (indicated by black arrows) and larvae (indicated by red arrows) <bold>D</bold> branch of <italic><tp:taxon-name><tp:taxon-name-part taxon-name-part-type="genus" reg="Taxillus">T.</tp:taxon-name-part><tp:taxon-name-part taxon-name-part-type="species" reg="rhododendricolus">rhododendricolus</tp:taxon-name-part></tp:taxon-name></italic> with young larvae (indicated by arrows) mining leaves <bold>E</bold> branch of <italic><tp:taxon-name><tp:taxon-name-part taxon-name-part-type="genus" reg="Taxillus">T.</tp:taxon-name-part><tp:taxon-name-part taxon-name-part-type="species" reg="rhododendricolus">rhododendricolus</tp:taxon-name-part></tp:taxon-name></italic> with older and younger larvae (indicated by red arrows) mining leaves <bold>F</bold> branch of <italic><tp:taxon-name><tp:taxon-name-part taxon-name-part-type="genus" reg="Taxillus">T.</tp:taxon-name-part><tp:taxon-name-part taxon-name-part-type="species" reg="rhododendricolus">rhododendricolus</tp:taxon-name-part></tp:taxon-name></italic> with egg masses (indicated by black arrows).</p></caption><graphic xmlns:xlink="http://www.w3.org/1999/xlink" xlink:href="zookeys-1177-003_article-97854__-g005.jpg" position="float" orientation="portrait" xlink:type="simple" id="oo_898429.jpg"><uri content-type="original_file" xlink:type="simple">https://binary.pensoft.net/fig/898429</uri></graphic></fig><p>Egg masses were deposited at some distance from each other on undersides of leaves (Fig. <xref ref-type="fig" rid="F6">6A</xref>). Females scratched the leaf surface several times (Fig. <xref ref-type="fig" rid="F6">6B</xref>) so that neonate larvae could burrow into the leaves easily. Then four or five eggs (Fig. <xref ref-type="fig" rid="F6">6C</xref>) were laid and covered by faeces. Usually only one larva hatched successfully from each egg mass (Fig. <xref ref-type="fig" rid="F6">6D</xref>) and began mining leaves.</p><fig id="F6" position="float" orientation="portrait"><object-id xmlns:xlink="http://www.w3.org/1999/xlink" content-type="doi" xlink:type="simple">10.3897/zookeys.1177.97854.figure6</object-id><object-id xmlns:xlink="http://www.w3.org/1999/xlink" content-type="arpha" xlink:type="simple">338C7503-F884-58B0-B5AD-3259FE95C5D0</object-id><label>Figure 6.</label><caption><p>Egg masses of <italic><tp:taxon-name><tp:taxon-name-part taxon-name-part-type="genus" reg="Demarchus">Demarchus</tp:taxon-name-part><tp:taxon-name-part taxon-name-part-type="species" reg="hsui">hsui</tp:taxon-name-part></tp:taxon-name></italic> sp. nov. <bold>A</bold> typical distribution of egg masses of <italic><tp:taxon-name><tp:taxon-name-part taxon-name-part-type="genus" reg="Demarchus">Demarchus</tp:taxon-name-part><tp:taxon-name-part taxon-name-part-type="species" reg="hsui">hsui</tp:taxon-name-part></tp:taxon-name></italic> sp. nov. on underside of leaf <bold>B</bold> egg mass removed from point where it was deposited, scratch marks indicated by arrows <bold>C</bold> egg mass from a different angle with eggs exposed (indicated by arrow) <bold>D</bold> backlit image with tunnels constructed by the new hatched larvae indicated by arrows.</p></caption><graphic xmlns:xlink="http://www.w3.org/1999/xlink" xlink:href="zookeys-1177-003_article-97854__-g006.jpg" position="float" orientation="portrait" xlink:type="simple" id="oo_898430.jpg"><uri content-type="original_file" xlink:type="simple">https://binary.pensoft.net/fig/898430</uri></graphic></fig><p>Leaves of <italic><tp:taxon-name><tp:taxon-name-part taxon-name-part-type="genus" reg="Taxillus">T.</tp:taxon-name-part><tp:taxon-name-part taxon-name-part-type="species" reg="rhododendricolus">rhododendricolus</tp:taxon-name-part></tp:taxon-name></italic> decayed as soon as larvae constructed tunnels (Fig. <xref ref-type="fig" rid="F7">7A</xref>). Tunnels made by larvae were always transverse and turned towards the leaf apex (Fig. <xref ref-type="fig" rid="F7">7B, C</xref>). Larvae turned tunnels basally when conditions were not suitable to maintain the apical direction. Such a feeding pattern caused the entire leaf to decay from apex to base (Figs <xref ref-type="fig" rid="F5">5D, E</xref>, <xref ref-type="fig" rid="F6">6D</xref>, <xref ref-type="fig" rid="F7">7B</xref>). Larvae exited tunnels when conditions deteriorated and searched for more suitable leaves. They were able to tunnel into newly selected leaves and continue development (Fig. <xref ref-type="fig" rid="F7">7D</xref>). Mature larvae (Fig. <xref ref-type="fig" rid="F7">7E</xref>) emerged from tunnels and walked or fell to the ground, mainly falling when disturbed. They burrowed into soil and built underground chambers for pupation.</p><fig id="F7" position="float" orientation="portrait"><object-id xmlns:xlink="http://www.w3.org/1999/xlink" content-type="doi" xlink:type="simple">10.3897/zookeys.1177.97854.figure7</object-id><object-id xmlns:xlink="http://www.w3.org/1999/xlink" content-type="arpha" xlink:type="simple">5B4453CD-7D0E-52C4-89D3-9C1AA50199D0</object-id><label>Figure 7.</label><caption><p>Larvae and adult of <italic><tp:taxon-name><tp:taxon-name-part taxon-name-part-type="genus" reg="Demarchus">Demarchus</tp:taxon-name-part><tp:taxon-name-part taxon-name-part-type="species" reg="hsui">hsui</tp:taxon-name-part></tp:taxon-name></italic> sp. nov. <bold>A</bold> young larva (indicated by arrow) mining leaf <bold>B</bold> larval tunnels and feeding marks made by adults on leaf (indicated by arrows) <bold>C</bold> diagrammatic illustration of larval tunnels for Fig. <xref ref-type="fig" rid="F9">9B</xref><bold>D</bold> older larva starting to mine leaf <bold>E</bold> mature larva that emerged from larval tunnel <bold>F</bold> adult feeding on leaf.</p></caption><graphic xmlns:xlink="http://www.w3.org/1999/xlink" xlink:href="zookeys-1177-003_article-97854__-g007.jpg" position="float" orientation="portrait" xlink:type="simple" id="oo_898431.jpg"><uri content-type="original_file" xlink:type="simple">https://binary.pensoft.net/fig/898431</uri></graphic></fig><p>Adults on leaves of <italic><tp:taxon-name><tp:taxon-name-part taxon-name-part-type="genus" reg="Taxillus">T.</tp:taxon-name-part><tp:taxon-name-part taxon-name-part-type="species" reg="rhododendricolus">rhododendricolus</tp:taxon-name-part></tp:taxon-name></italic> were active during the day (Fig. <xref ref-type="fig" rid="F7">7F</xref>). They fed on the upper surface of leaves, leaving round feeding scars (Fig. <xref ref-type="fig" rid="F7">7B, E</xref>).</p></tp:treatment-sec><tp:treatment-sec sec-type="remarks" id="SECID0EXYAE"><title>Remarks.</title><p>Larvae of <italic><tp:taxon-name><tp:taxon-name-part taxon-name-part-type="genus" reg="Demarchus">D.</tp:taxon-name-part><tp:taxon-name-part taxon-name-part-type="species" reg="hsui">hsui</tp:taxon-name-part></tp:taxon-name></italic> sp. nov. exhibit unusual characters that are typical for leaf miners (<xref ref-type="bibr" rid="B16">Takizawa 2005</xref>), including flattened body and head, head with vertex incised in a U- or V-shape posteriorly, and body surface without setae or tubercles.</p></tp:treatment-sec><tp:treatment-sec sec-type="etymology" id="SECID0EMZAE"><title>Etymology.</title><p>This new species is named for Dr. Yu-Feng Hsu (徐堉峰), who is a well-known butterfly expert and the first person to collect specimens.</p></tp:treatment-sec><tp:treatment-sec sec-type="distribution" id="SECID0ERZAE"><title>Distribution.</title><p>The new species is only recorded from the type locality -- Pilu (碧綠), in Hualien County, East Taiwan. It is located at <named-content xmlns:xlink="http://www.w3.org/1999/xlink" content-type="dwc:verbatimCoordinates" xlink:type="simple"><named-content content-type="geo-json" specific-use="{&#34;type&#34;:&#34;Point&#34;,&#34;coordinates&#34;:[121.403222,24.180917]}" id="NCID0E1ZAE" xlink:type="simple">24°10'51.3"N, 121°24'11.6"E</named-content></named-content>, 2150 m MSL, and protected by the Taroko National Park (太魯閣國家公園). This locality seems to be the biodiversity hotspot. The rarely collected chrysomeline <italic><tp:taxon-name><tp:taxon-name-part taxon-name-part-type="genus" reg="Ambrostoma">Ambrostoma</tp:taxon-name-part><tp:taxon-name-part taxon-name-part-type="species" reg="chinkinyui">chinkinyui</tp:taxon-name-part></tp:taxon-name></italic> Kimoto &amp; Osawa, 1995 is also only known from this locality (<xref ref-type="bibr" rid="B7">Kimoto and Osawa 1995</xref>), as well as multiple undescribed species (unpublished data).</p></tp:treatment-sec><tp:treatment-sec><!--Section generated to contain objects referenced in tp:taxon-treatment.--><fig id="F9" position="float" orientation="portrait"><object-id xmlns:xlink="http://www.w3.org/1999/xlink" content-type="doi" xlink:type="simple">10.3897/zookeys.1177.97854.figure9</object-id><object-id xmlns:xlink="http://www.w3.org/1999/xlink" content-type="arpha" xlink:type="simple">603C8D8C-0494-5006-AA8A-913BE152E4A9</object-id><label>Figure 9.</label><caption><p>Diagnostic features of adults of <italic><tp:taxon-name><tp:taxon-name-part taxon-name-part-type="genus" reg="Demarchus">Demarchus</tp:taxon-name-part><tp:taxon-name-part taxon-name-part-type="species" reg="hsui">hsui</tp:taxon-name-part></tp:taxon-name></italic> sp. nov. <bold>A</bold> elytron, ventral view <bold>B</bold> metafemora spring <bold>C</bold> base of elytra, lateral view <bold>D</bold> hind wing. Abbreviations: cu-cubital vein; dl-dorsal lobe; ea-extended arm; j-jugal vein; m-medial vein; r-radial vein; re-recurved part of epipleuron; rt-sector of radial vein; vl-ventral lobe.</p></caption><graphic xmlns:xlink="http://www.w3.org/1999/xlink" xlink:href="zookeys-1177-003_article-97854__-g009.jpg" position="float" orientation="portrait" xlink:type="simple" id="oo_898433.jpg"><uri content-type="original_file" xlink:type="simple">https://binary.pensoft.net/fig/898433</uri></graphic></fig><fig id="F11" position="float" orientation="portrait"><object-id xmlns:xlink="http://www.w3.org/1999/xlink" content-type="doi" xlink:type="simple">10.3897/zookeys.1177.97854.figure11</object-id><object-id xmlns:xlink="http://www.w3.org/1999/xlink" content-type="arpha" xlink:type="simple">1154EE78-3434-522E-9C65-33BD0F3BA032</object-id><label>Figure 11.</label><caption><p>Diagnostic characters of <italic><tp:taxon-name><tp:taxon-name-part taxon-name-part-type="genus" reg="Demarchus">Demarchus</tp:taxon-name-part><tp:taxon-name-part taxon-name-part-type="species" reg="pubipennis">pubipennis</tp:taxon-name-part></tp:taxon-name></italic> Jacoby, non-type male from Sri Lanka; <italic><tp:taxon-name><tp:taxon-name-part taxon-name-part-type="genus" reg="Demarchus">D.</tp:taxon-name-part><tp:taxon-name-part taxon-name-part-type="species" reg="javanus">javanus</tp:taxon-name-part></tp:taxon-name></italic> Bryant, non-type adult from Java; <italic><tp:taxon-name><tp:taxon-name-part taxon-name-part-type="genus" reg="Demarchus">D.</tp:taxon-name-part><tp:taxon-name-part taxon-name-part-type="species" reg="nigriceps">nigriceps</tp:taxon-name-part></tp:taxon-name></italic> Chen &amp; Wang, holotype. Dorsal view: <bold>A</bold><italic><tp:taxon-name><tp:taxon-name-part taxon-name-part-type="genus" reg="Demarchus">D.</tp:taxon-name-part><tp:taxon-name-part taxon-name-part-type="species" reg="pubipennis">pubipennis</tp:taxon-name-part></tp:taxon-name></italic><bold>B</bold><italic><tp:taxon-name><tp:taxon-name-part taxon-name-part-type="genus" reg="Demarchus">D.</tp:taxon-name-part><tp:taxon-name-part taxon-name-part-type="species" reg="javanus">javanus</tp:taxon-name-part></tp:taxon-name></italic><bold>C</bold><italic><tp:taxon-name><tp:taxon-name-part taxon-name-part-type="genus" reg="Demarchus">D.</tp:taxon-name-part><tp:taxon-name-part taxon-name-part-type="species" reg="nigriceps">nigriceps</tp:taxon-name-part></tp:taxon-name></italic>; lateral view: <bold>D</bold><italic><tp:taxon-name><tp:taxon-name-part taxon-name-part-type="genus" reg="Demarchus">D.</tp:taxon-name-part><tp:taxon-name-part taxon-name-part-type="species" reg="pubipennis">pubipennis</tp:taxon-name-part></tp:taxon-name></italic><bold>E</bold><italic><tp:taxon-name><tp:taxon-name-part taxon-name-part-type="genus" reg="Demarchus">D.</tp:taxon-name-part><tp:taxon-name-part taxon-name-part-type="species" reg="javanus">javanus</tp:taxon-name-part></tp:taxon-name></italic><bold>F</bold><italic><tp:taxon-name><tp:taxon-name-part taxon-name-part-type="genus" reg="Demarchus">D.</tp:taxon-name-part><tp:taxon-name-part taxon-name-part-type="species" reg="nigriceps">nigriceps</tp:taxon-name-part></tp:taxon-name></italic>; head and pronotum: <bold>G</bold><italic><tp:taxon-name><tp:taxon-name-part taxon-name-part-type="genus" reg="Demarchus">D.</tp:taxon-name-part><tp:taxon-name-part taxon-name-part-type="species" reg="pubipennis">pubipennis</tp:taxon-name-part></tp:taxon-name></italic><bold>H</bold><italic><tp:taxon-name><tp:taxon-name-part taxon-name-part-type="genus" reg="Demarchus">D.</tp:taxon-name-part><tp:taxon-name-part taxon-name-part-type="species" reg="javanus">javanus</tp:taxon-name-part></tp:taxon-name></italic><bold>I</bold><italic><tp:taxon-name><tp:taxon-name-part taxon-name-part-type="genus" reg="Demarchus">D.</tp:taxon-name-part><tp:taxon-name-part taxon-name-part-type="species" reg="nigriceps">nigriceps</tp:taxon-name-part></tp:taxon-name></italic>.</p></caption><graphic xmlns:xlink="http://www.w3.org/1999/xlink" xlink:href="zookeys-1177-003_article-97854__-g011.jpg" position="float" orientation="portrait" xlink:type="simple" id="oo_898435.jpg"><uri content-type="original_file" xlink:type="simple">https://binary.pensoft.net/fig/898435</uri></graphic></fig></tp:treatment-sec><ref-list><ref id="B10"><mixed-citation xmlns:xlink="http://www.w3.org/1999/xlink" xlink:type="simple"><person-group><name name-style="western"><surname>Mushtaque</surname><given-names>M</given-names></name><name name-style="western"><surname>Baloch</surname><given-names>GM</given-names></name></person-group> (<year>1979</year>) <article-title>Possibilities of biological control of mistletoes, <italic><tp:taxon-name><tp:taxon-name-part taxon-name-part-type="genus">Loranthus</tp:taxon-name-part></tp:taxon-name></italic> spp., using oligophagous insects from Pakistan.</article-title><source><tp:taxon-name><tp:taxon-name-part taxon-name-part-type="genus">Entomophaga</tp:taxon-name-part></tp:taxon-name></source><volume>24</volume>(<issue>1</issue>): <fpage>73</fpage>–<lpage>81</lpage>. <ext-link xlink:href="10.1007/BF02377512" ext-link-type="doi" xlink:type="simple">https://doi.org/10.1007/BF02377512</ext-link></mixed-citation></ref><ref id="B16"><mixed-citation xmlns:xlink="http://www.w3.org/1999/xlink" xlink:type="simple"><person-group><name name-style="western"><surname>Takizawa</surname><given-names>H</given-names></name></person-group> (<year>2005</year>) <article-title>Supra-generic subdivisions of the subfamily <tp:taxon-name><tp:taxon-name-part taxon-name-part-type="subfamily">Alticinae</tp:taxon-name-part></tp:taxon-name> based on larval characters, with descriptions of larvae of Hispaniolan species (<tp:taxon-name><tp:taxon-name-part taxon-name-part-type="order">Coleoptera</tp:taxon-name-part></tp:taxon-name>: <tp:taxon-name><tp:taxon-name-part taxon-name-part-type="family">Chrysomelidae</tp:taxon-name-part></tp:taxon-name>).</article-title><source><tp:taxon-name><tp:taxon-name-part taxon-name-part-type="class">Insecta</tp:taxon-name-part></tp:taxon-name> Matsumurana, New Series</source><volume>62</volume>: <fpage>187</fpage>–<lpage>206</lpage>. <ext-link xlink:href="https://eprints.lib.hokudai.ac.jp/dspace/handle/2115/10530" ext-link-type="uri" xlink:type="simple">https://eprints.lib.hokudai.ac.jp/dspace/handle/2115/10530</ext-link></mixed-citation></ref><ref id="B7"><mixed-citation xmlns:xlink="http://www.w3.org/1999/xlink" xlink:type="simple"><person-group><name name-style="western"><surname>Kimoto</surname><given-names>S</given-names></name><name name-style="western"><surname>Osawa</surname><given-names>S</given-names></name></person-group> (<year>1995</year>) <article-title>Description of a new species of the genus <italic><tp:taxon-name><tp:taxon-name-part taxon-name-part-type="genus">Ambrostoma</tp:taxon-name-part></tp:taxon-name></italic> Motschulsky from Taiwan, China (<tp:taxon-name><tp:taxon-name-part taxon-name-part-type="order">Coleoptera</tp:taxon-name-part></tp:taxon-name>, <tp:taxon-name><tp:taxon-name-part taxon-name-part-type="family">Chrysomelidae</tp:taxon-name-part></tp:taxon-name>, <tp:taxon-name><tp:taxon-name-part taxon-name-part-type="subfamily">Chrysomelinae</tp:taxon-name-part></tp:taxon-name>).</article-title><source>Entomological Review of Japan</source><volume>50</volume>(<issue>1</issue>): <fpage>15</fpage>–<lpage>16</lpage>. <ext-link xlink:href="http://coleoptera.sakura.ne.jp/ERJ/ERJ50(1)1995.pdf" ext-link-type="uri" xlink:type="simple">http://coleoptera.sakura.ne.jp/ERJ/ERJ50(1)1995.pdf</ext-link></mixed-citation></ref></ref-list></tp:taxon-treatment>
