# Supplementary material for: ﻿Demarchushsui (Coleoptera, Chrysomelidae, Galerucinae, Alticini), a new species from Taiwan, with notes on immatures and biology
Source: Zookeys. 2023 Aug 30;1177:3–21. doi: 10.3897/zookeys.1177.97854 (PMC10483693; doi:10.3897/zookeys.1177.97854)
Supplement: XML Treatment for Demarchus [file zookeys.1177.97854-treatment2.xml]

<!DOCTYPE tp:taxon-treatment
  PUBLIC "-//TaxonX//DTD Taxonomic Treatment Publishing DTD v0 20100105//EN" "tax-treatment-NSO.dtd">
<tp:taxon-treatment xmlns:tp="http://www.plazi.org/taxpub"><tp:treatment-meta><kwd-group><label>Taxon classification</label><kwd>
              <named-content content-type="kingdom">Animalia</named-content>
            </kwd><kwd>
              <named-content content-type="order">Coleoptera</named-content>
            </kwd><kwd>
              <named-content content-type="family">Chrysomelidae</named-content>
            </kwd></kwd-group><mixed-citation publication-type="journal"><person-group><name><surname>Lee</surname><given-names>Chi-Feng</given-names></name><name><surname>Chen</surname><given-names>Jung-Chan</given-names></name></person-group><article-title>﻿<italic><tp:taxon-name><tp:taxon-name-part taxon-name-part-type="genus" reg="Demarchus">Demarchus</tp:taxon-name-part><tp:taxon-name-part taxon-name-part-type="species" reg="hsui">hsui</tp:taxon-name-part></tp:taxon-name></italic> (<tp:taxon-name><tp:taxon-name-part taxon-name-part-type="order">Coleoptera</tp:taxon-name-part></tp:taxon-name>, <tp:taxon-name><tp:taxon-name-part taxon-name-part-type="family">Chrysomelidae</tp:taxon-name-part></tp:taxon-name>, <tp:taxon-name><tp:taxon-name-part taxon-name-part-type="subfamily">Galerucinae</tp:taxon-name-part></tp:taxon-name>, <tp:taxon-name><tp:taxon-name-part taxon-name-part-type="tribe">Alticini</tp:taxon-name-part></tp:taxon-name>), a new species from Taiwan, with notes on immatures and biology</article-title><source>Zookeys</source><day>30</day><month>08</month><year>2023</year><volume>1177</volume><fpage>3</fpage><lpage>21</lpage><pub-id pub-id-type="doi">10.3897/zookeys.1177.97854</pub-id></mixed-citation></tp:treatment-meta><tp:nomenclature><label>﻿</label><tp:taxon-name>
            <object-id xmlns:xlink="http://www.w3.org/1999/xlink" content-type="arpha" xlink:type="simple">B1463FB8-1770-5E54-A83B-93530C30D596</object-id>
            <tp:taxon-name-part taxon-name-part-type="genus" reg="Demarchus">Demarchus</tp:taxon-name-part>
          </tp:taxon-name><tp:taxon-authority>Jacoby, 1887</tp:taxon-authority><tp:nomenclature-citation-list><tp:nomenclature-citation><tp:taxon-name>
                <tp:taxon-name-part taxon-name-part-type="genus" reg="Demarchus">Demarchus</tp:taxon-name-part>
              </tp:taxon-name><comment>Jacoby, 1887: 101 (type species: <tp:taxon-name><tp:taxon-name-part taxon-name-part-type="genus" reg="Demarchus">Demarchus</tp:taxon-name-part><tp:taxon-name-part taxon-name-part-type="species" reg="pubipennis">pubipennis</tp:taxon-name-part></tp:taxon-name> Jacoby, 1887, by original designation); <xref ref-type="bibr" rid="B9">Maulik 1926</xref>: 135 (redescription); <xref ref-type="bibr" rid="B14">Scherer 1969</xref>: 196 (catalogue).</comment></tp:nomenclature-citation></tp:nomenclature-citation-list></tp:nomenclature><tp:treatment-sec sec-type="Included species" id="SECID0EL3AE"><title>Included species.</title><p><italic><tp:taxon-name><tp:taxon-name-part taxon-name-part-type="genus" reg="Demarchus">Demarchus</tp:taxon-name-part><tp:taxon-name-part taxon-name-part-type="species" reg="pubipennis">pubipennis</tp:taxon-name-part></tp:taxon-name></italic> Jacoby, 1887, <italic><tp:taxon-name><tp:taxon-name-part taxon-name-part-type="genus" reg="Demarchus">D.</tp:taxon-name-part><tp:taxon-name-part taxon-name-part-type="species" reg="javanus">javanus</tp:taxon-name-part></tp:taxon-name></italic> Bryant, 1941, <italic><tp:taxon-name><tp:taxon-name-part taxon-name-part-type="genus" reg="Demarchus">D.</tp:taxon-name-part><tp:taxon-name-part taxon-name-part-type="species" reg="nigriceps">nigriceps</tp:taxon-name-part></tp:taxon-name></italic> Chen &amp; Wang, 1988, <italic><tp:taxon-name><tp:taxon-name-part taxon-name-part-type="genus" reg="Demarchus">D.</tp:taxon-name-part><tp:taxon-name-part taxon-name-part-type="species" reg="hsui">hsui</tp:taxon-name-part></tp:taxon-name></italic> sp. nov.</p></tp:treatment-sec><tp:treatment-sec sec-type="redescription" id="SECID0E44AE"><title>Redescription.</title><p>Body elongate rounded, head visible from above. Head (Fig. <xref ref-type="fig" rid="F8">8A</xref>) drawn into prothorax, hypognathous, broadly oval in frontal view; vertex large, covered with dense, coarse punctures and short setae; antennal calli rectangular, well separated from vertex by deep furrow, not separated from antennal sockets; antennal sockets large, distance between sockets smaller than diameter of socket, sockets separated by frontal ridge, not separated from eyes; frontal ridge triangular, anterior surface of frons convex, bearing short setae at the sides of frontal ridge; frontal area, including mouth region, not separated from genae; eyes small, convex, the longest diameter of eye smaller than the distance between eyes, not delineated by sulci from vertex and frons. Antenna (Fig. <xref ref-type="fig" rid="F2">2A, B</xref>) 11-segmented, filiform, long, extending beyond middle of body; antennomere I shorter than two following antennomeres combined. Labrum with two pairs of setae.</p><fig id="F8" position="float" orientation="portrait"><object-id xmlns:xlink="http://www.w3.org/1999/xlink" content-type="doi" xlink:type="simple">10.3897/zookeys.1177.97854.figure8</object-id><object-id xmlns:xlink="http://www.w3.org/1999/xlink" content-type="arpha" xlink:type="simple">3F0EBFCE-2CA7-5EA6-9A8D-28714859EC91</object-id><label>Figure 8.</label><caption><p>Diagnostic features of adults of <italic><tp:taxon-name><tp:taxon-name-part taxon-name-part-type="genus" reg="Demarchus">Demarchus</tp:taxon-name-part><tp:taxon-name-part taxon-name-part-type="species" reg="hsui">hsui</tp:taxon-name-part></tp:taxon-name></italic> sp. nov. <bold>A</bold> head <bold>B</bold> ventral view of prothorax <bold>C</bold> mesonotum <bold>D</bold> metanotum <bold>E</bold> metendosternite. Abbreviations: anc-antennal calli; ans-antennal socket; avp-anterior part of ventral projection; e-eye; fa-furcal arm; frr-frontal ridge; <abbrev xmlns:xlink="http://www.w3.org/1999/xlink" xlink:title="hypomera" id="ABBRID0EI6AE" xlink:type="simple">hyp</abbrev>-hypomera; <abbrev xmlns:xlink="http://www.w3.org/1999/xlink" xlink:title="intercoxal prosternal process" id="ABBRID0EM6AE" xlink:type="simple">ipp</abbrev>-intercoxal prosternal process; lbr-labrum; pmp-postmedial projection; pn-postnotum; pp-prealar projection; <abbrev xmlns:xlink="http://www.w3.org/1999/xlink" xlink:title="procoxal cavities" id="ABBRID0EQ6AE" xlink:type="simple">prc</abbrev>-procoxal cavity; psc-prescutum; s-stalk; scm-scutum.</p></caption><graphic xmlns:xlink="http://www.w3.org/1999/xlink" xlink:href="zookeys-1177-003_article-97854__-g008.jpg" position="float" orientation="portrait" xlink:type="simple" id="oo_898432.jpg"><uri content-type="original_file" xlink:type="simple">https://binary.pensoft.net/fig/898432</uri></graphic></fig><p><bold><italic>Prothorax</italic>.</bold> Pronotum distinctly wider than long, disc glabrous, with antebasal transverse impression, limited laterally by short longitudinal furrows; hypomera (<abbrev xmlns:xlink="http://www.w3.org/1999/xlink" xlink:title="hypomera" id="ABBRID0EBAAG" xlink:type="simple">hyp</abbrev>) (Fig. <xref ref-type="fig" rid="F8">8B</xref>) large, hypomeral sutures reduced; prosternum above procoxal cavities narrow, narrower than width of procoxal cavities, intercoxal prosternal process (<abbrev xmlns:xlink="http://www.w3.org/1999/xlink" xlink:title="intercoxal prosternal process" id="ABBRID0EJAAG" xlink:type="simple">ipp</abbrev>) narrow, its anterior edge straight; procoxal cavities (<abbrev xmlns:xlink="http://www.w3.org/1999/xlink" xlink:title="procoxal cavities" id="ABBRID0ENAAG" xlink:type="simple">prc</abbrev>) closed, transversely elongate.</p><p><bold><italic>Mesothorax</italic>.</bold> Mesonotum (Fig. <xref ref-type="fig" rid="F8">8C</xref>) of typical shape, lightly sclerotised, prealar projection (pp) well developed, elongate; postmedial projections (pmp) reduced; scutum (scm) widely rounded. Mesoventrite short, mesanepimera and mesaepisterna narrow.</p><p><bold><italic>Metathorax</italic>.</bold> Metanotum (Fig. <xref ref-type="fig" rid="F8">8D</xref>) well sclerotised, well developed, and typical for alticines; prescutum (psc) and postnotum (pn) wide. Metaventrite as wide as first abdominal segment, metaventral process reduced, posterior edge of metaventrite medially with deep incision, metaepisterna of typical shape, narrow. Metendosternite (Fig. <xref ref-type="fig" rid="F8">8E</xref>) with branches of anterior part of ventral process (avp) well developed, short; furcal arm (fa) narrow and well sclerotised; stalk (s) wide and short.</p><p><bold><italic>Elytra elongate oval</italic>.</bold> Humeral callus well developed. Elytral punctures and pubescence dense and confused. Epipleuron (Fig. <xref ref-type="fig" rid="F9">9A, B</xref>) wide, horizontal, and recurved at apical 1/3, and then vertical, almost reaching elytral apex. Elytral binding patch covered with numerous teeth that are rounded in shape, ventral surface of elytra glabrous.</p><fig id="F9" position="float" orientation="portrait"><object-id xmlns:xlink="http://www.w3.org/1999/xlink" content-type="doi" xlink:type="simple">10.3897/zookeys.1177.97854.figure9</object-id><object-id xmlns:xlink="http://www.w3.org/1999/xlink" content-type="arpha" xlink:type="simple">603C8D8C-0494-5006-AA8A-913BE152E4A9</object-id><label>Figure 9.</label><caption><p>Diagnostic features of adults of <italic><tp:taxon-name><tp:taxon-name-part taxon-name-part-type="genus" reg="Demarchus">Demarchus</tp:taxon-name-part><tp:taxon-name-part taxon-name-part-type="species" reg="hsui">hsui</tp:taxon-name-part></tp:taxon-name></italic> sp. nov. <bold>A</bold> elytron, ventral view <bold>B</bold> metafemora spring <bold>C</bold> base of elytra, lateral view <bold>D</bold> hind wing. Abbreviations: cu-cubital vein; dl-dorsal lobe; ea-extended arm; j-jugal vein; m-medial vein; r-radial vein; re-recurved part of epipleuron; rt-sector of radial vein; vl-ventral lobe.</p></caption><graphic xmlns:xlink="http://www.w3.org/1999/xlink" xlink:href="zookeys-1177-003_article-97854__-g009.jpg" position="float" orientation="portrait" xlink:type="simple" id="oo_898433.jpg"><uri content-type="original_file" xlink:type="simple">https://binary.pensoft.net/fig/898433</uri></graphic></fig><p><bold><italic>Hind wings</italic>.</bold> Wing venation (Fig. <xref ref-type="fig" rid="F9">9C</xref>) typical for alticines (Konstantinov and Vanderberg 1996), with completely developed wings and no tendency to reduction. Typical set of veins is present; radius (r), sector of radial vein (rt), medial veins 1 (m1) and 2 (m2), cubital vein 1b (cu1b), and precubital vein (pcu). In addition, first jugal vein (j1) is also visible.</p><p><bold><italic>Abdomen</italic></bold>. Ventrites short, wide, without projections or convexities, ventrite I shorter than metasternum; sexual dimorphism present in the shape of ventrite V (apical margin with median notch in males but absent in females); pygidium without medial longitudinal groove; tergite VIII well-developed.</p><p><bold><italic>Male genitalia</italic></bold> (Figs <xref ref-type="fig" rid="F2">2C–E</xref>, <xref ref-type="fig" rid="F10">10A, B</xref>) consisting of median lobe of aedeagus, and Y-shaped tegmen. Aedeagus lacking endophallic spiculae.</p><fig id="F10" position="float" orientation="portrait"><object-id xmlns:xlink="http://www.w3.org/1999/xlink" content-type="doi" xlink:type="simple">10.3897/zookeys.1177.97854.figure10</object-id><object-id xmlns:xlink="http://www.w3.org/1999/xlink" content-type="arpha" xlink:type="simple">A185E592-D55D-536E-82A8-FD05FEFD0573</object-id><label>Figure 10.</label><caption><p><italic><tp:taxon-name><tp:taxon-name-part taxon-name-part-type="genus" reg="Demarchus">Demarchus</tp:taxon-name-part><tp:taxon-name-part taxon-name-part-type="species" reg="pubipennis">pubipennis</tp:taxon-name-part></tp:taxon-name></italic> Jacoby, adult <bold>A</bold> aedeagus, dorsal view <bold>B</bold> aedeagus, lateral view <bold>C</bold> abdominal ventrite VIII, female <bold>D</bold> spermatheca <bold>E</bold> abdominal ventrite V, male <bold>F</bold> gonocoxae.</p></caption><graphic xmlns:xlink="http://www.w3.org/1999/xlink" xlink:href="zookeys-1177-003_article-97854__-g010.jpg" position="float" orientation="portrait" xlink:type="simple" id="oo_898434.jpg"><uri content-type="original_file" xlink:type="simple">https://binary.pensoft.net/fig/898434</uri></graphic></fig><p><bold><italic>Female genitalia</italic></bold> consisting of ventrite VIII, gonocoxae, and spermatheca. Ventrite VIII (Figs <xref ref-type="fig" rid="F2">2F</xref>, <xref ref-type="fig" rid="F10">10C</xref>) T-shaped, base well-sclerotised, speculum short, slightly longer than wide, its apical margin with dense setae. Spermathecal receptacle (Figs <xref ref-type="fig" rid="F2">2G</xref>, <xref ref-type="fig" rid="F10">10D</xref>) slightly swollen, sclerotised spermathecal duct very short, pump long, and strongly curved. Gonocoxae (Figs <xref ref-type="fig" rid="F2">2H</xref>, <xref ref-type="fig" rid="F10">10F</xref>) short and wide, basally joined, with dense setae at apical areas.</p><p><bold><italic>Legs</italic>.</bold> Anterior and middle legs of typical shape, without modifications; tibiae without apical spurs, furrows, grooves, ridges, or excavations. Posterior femora slightly swollen; posterior tibiae comparatively short, not longer than length of femora; metafemoral spring simplified (Fig. <xref ref-type="fig" rid="F9">9C</xref>), lightly sclerotised, dorsal edge of dorsal lobe (dl) flat, extended arm (ea) of dorsal lobe relative long, ventral lobe (vl) cylindrical, apically rounded, without lower part curving dorsally, and no basal angle, ventral edge of ventral lobe recurved; posterior tarsus attached to tibia apically; tarsus slightly longer than half of tibia; metatarsomere I shorter than three following tarsomeres combined, ventrally with short, dense setae. Tarsomeres III bilobed; tarsal claws bifid.</p></tp:treatment-sec><tp:treatment-sec sec-type="remarks" id="SECID0EFGAG"><title>Remarks.</title><p>One character misjudged by <xref ref-type="bibr" rid="B5">Jacoby (1887)</xref> and <xref ref-type="bibr" rid="B9">Maulik (1926)</xref> is the closed procoxal cavities. Since the posterior margins of the procoxal cavities are so slender, both authors regarded it as the open. In fact, the posterior margins of the procoxal cavities are not reduced in the type specimens of <italic><tp:taxon-name><tp:taxon-name-part taxon-name-part-type="genus" reg="Demarchus">D.</tp:taxon-name-part><tp:taxon-name-part taxon-name-part-type="species" reg="hsui">hsui</tp:taxon-name-part></tp:taxon-name></italic> sp. nov. and the holotype of <italic><tp:taxon-name><tp:taxon-name-part taxon-name-part-type="genus" reg="Demarchus">D.</tp:taxon-name-part><tp:taxon-name-part taxon-name-part-type="species" reg="pubipennis">pubipennis</tp:taxon-name-part></tp:taxon-name></italic>.</p><p><italic><tp:taxon-name><tp:taxon-name-part taxon-name-part-type="genus" reg="Demarchus">Demarchus</tp:taxon-name-part></tp:taxon-name></italic> is easily recognised by the following combination of characters: pubescent elytra, glabrous pronotum, closed procoxal cavities, and unique shape of elytral epipleura, typical form of the Pyrrhalta-like Morpho-Group which, was defined by <xref ref-type="bibr" rid="B4">Furth and Suzuki (1998)</xref> based on the metafemoral spring.</p></tp:treatment-sec><tp:treatment-sec sec-type="biology" id="SECID0EWHAG"><title>Biology.</title><p>Immature stages and biology for <italic><tp:taxon-name><tp:taxon-name-part taxon-name-part-type="genus" reg="Demarchus">Demarchus</tp:taxon-name-part><tp:taxon-name-part taxon-name-part-type="species" reg="pubipennis">pubipennis</tp:taxon-name-part></tp:taxon-name></italic>, reported by <xref ref-type="bibr" rid="B10">Mushtaque and Baloch (1979)</xref>, occur on <tp:taxon-name><tp:taxon-name-part taxon-name-part-type="family">Loranthaceae</tp:taxon-name-part></tp:taxon-name> and larvae are leaf miners. Assertions by <xref ref-type="bibr" rid="B11">Odak et al. (1969)</xref> are not supported because the host plant, <italic><tp:taxon-name><tp:taxon-name-part taxon-name-part-type="genus" reg="Cajanus">Cajanus</tp:taxon-name-part><tp:taxon-name-part taxon-name-part-type="species" reg="cajan">cajan</tp:taxon-name-part></tp:taxon-name></italic> L., belongs to the <tp:taxon-name><tp:taxon-name-part taxon-name-part-type="family">Fabaceae</tp:taxon-name-part></tp:taxon-name>. Larvae and adults of <italic><tp:taxon-name><tp:taxon-name-part taxon-name-part-type="genus" reg="Demarchus">D.</tp:taxon-name-part><tp:taxon-name-part taxon-name-part-type="species" reg="pubipennis">pubipennis</tp:taxon-name-part></tp:taxon-name></italic> did not feed on this plant when tested by <xref ref-type="bibr" rid="B10">Mushtaque and Baloch (1979)</xref>. Moreover, <xref ref-type="bibr" rid="B11">Odak et al. (1969)</xref> indicated that the larvae were root feeders, which is incorrect since they possess morphological characters that are typical of leaf miners, and this lifestyle has been confirmed through field and laboratory observations. The current study confirms that adults of <italic><tp:taxon-name><tp:taxon-name-part taxon-name-part-type="genus" reg="Demarchus">D.</tp:taxon-name-part><tp:taxon-name-part taxon-name-part-type="species" reg="hsui">hsui</tp:taxon-name-part></tp:taxon-name></italic> sp. nov. feed on leaves of another species of <tp:taxon-name><tp:taxon-name-part taxon-name-part-type="family">Loranthaceae</tp:taxon-name-part></tp:taxon-name>, <italic><tp:taxon-name><tp:taxon-name-part taxon-name-part-type="genus" reg="Taxillus">Taxillus</tp:taxon-name-part><tp:taxon-name-part taxon-name-part-type="species" reg="rhododendricolus">rhododendricolus</tp:taxon-name-part></tp:taxon-name></italic>, and their larvae are also leaf miners.</p><fig id="F11" position="float" orientation="portrait"><object-id xmlns:xlink="http://www.w3.org/1999/xlink" content-type="doi" xlink:type="simple">10.3897/zookeys.1177.97854.figure11</object-id><object-id xmlns:xlink="http://www.w3.org/1999/xlink" content-type="arpha" xlink:type="simple">1154EE78-3434-522E-9C65-33BD0F3BA032</object-id><label>Figure 11.</label><caption><p>Diagnostic characters of <italic><tp:taxon-name><tp:taxon-name-part taxon-name-part-type="genus" reg="Demarchus">Demarchus</tp:taxon-name-part><tp:taxon-name-part taxon-name-part-type="species" reg="pubipennis">pubipennis</tp:taxon-name-part></tp:taxon-name></italic> Jacoby, non-type male from Sri Lanka; <italic><tp:taxon-name><tp:taxon-name-part taxon-name-part-type="genus" reg="Demarchus">D.</tp:taxon-name-part><tp:taxon-name-part taxon-name-part-type="species" reg="javanus">javanus</tp:taxon-name-part></tp:taxon-name></italic> Bryant, non-type adult from Java; <italic><tp:taxon-name><tp:taxon-name-part taxon-name-part-type="genus" reg="Demarchus">D.</tp:taxon-name-part><tp:taxon-name-part taxon-name-part-type="species" reg="nigriceps">nigriceps</tp:taxon-name-part></tp:taxon-name></italic> Chen &amp; Wang, holotype. Dorsal view: <bold>A</bold><italic><tp:taxon-name><tp:taxon-name-part taxon-name-part-type="genus" reg="Demarchus">D.</tp:taxon-name-part><tp:taxon-name-part taxon-name-part-type="species" reg="pubipennis">pubipennis</tp:taxon-name-part></tp:taxon-name></italic><bold>B</bold><italic><tp:taxon-name><tp:taxon-name-part taxon-name-part-type="genus" reg="Demarchus">D.</tp:taxon-name-part><tp:taxon-name-part taxon-name-part-type="species" reg="javanus">javanus</tp:taxon-name-part></tp:taxon-name></italic><bold>C</bold><italic><tp:taxon-name><tp:taxon-name-part taxon-name-part-type="genus" reg="Demarchus">D.</tp:taxon-name-part><tp:taxon-name-part taxon-name-part-type="species" reg="nigriceps">nigriceps</tp:taxon-name-part></tp:taxon-name></italic>; lateral view: <bold>D</bold><italic><tp:taxon-name><tp:taxon-name-part taxon-name-part-type="genus" reg="Demarchus">D.</tp:taxon-name-part><tp:taxon-name-part taxon-name-part-type="species" reg="pubipennis">pubipennis</tp:taxon-name-part></tp:taxon-name></italic><bold>E</bold><italic><tp:taxon-name><tp:taxon-name-part taxon-name-part-type="genus" reg="Demarchus">D.</tp:taxon-name-part><tp:taxon-name-part taxon-name-part-type="species" reg="javanus">javanus</tp:taxon-name-part></tp:taxon-name></italic><bold>F</bold><italic><tp:taxon-name><tp:taxon-name-part taxon-name-part-type="genus" reg="Demarchus">D.</tp:taxon-name-part><tp:taxon-name-part taxon-name-part-type="species" reg="nigriceps">nigriceps</tp:taxon-name-part></tp:taxon-name></italic>; head and pronotum: <bold>G</bold><italic><tp:taxon-name><tp:taxon-name-part taxon-name-part-type="genus" reg="Demarchus">D.</tp:taxon-name-part><tp:taxon-name-part taxon-name-part-type="species" reg="pubipennis">pubipennis</tp:taxon-name-part></tp:taxon-name></italic><bold>H</bold><italic><tp:taxon-name><tp:taxon-name-part taxon-name-part-type="genus" reg="Demarchus">D.</tp:taxon-name-part><tp:taxon-name-part taxon-name-part-type="species" reg="javanus">javanus</tp:taxon-name-part></tp:taxon-name></italic><bold>I</bold><italic><tp:taxon-name><tp:taxon-name-part taxon-name-part-type="genus" reg="Demarchus">D.</tp:taxon-name-part><tp:taxon-name-part taxon-name-part-type="species" reg="nigriceps">nigriceps</tp:taxon-name-part></tp:taxon-name></italic>.</p></caption><graphic xmlns:xlink="http://www.w3.org/1999/xlink" xlink:href="zookeys-1177-003_article-97854__-g011.jpg" position="float" orientation="portrait" xlink:type="simple" id="oo_898435.jpg"><uri content-type="original_file" xlink:type="simple">https://binary.pensoft.net/fig/898435</uri></graphic></fig></tp:treatment-sec><tp:treatment-sec sec-type="distribution" id="SECID0EVPAG"><title>Distribution.</title><p>Sri Lanka, India, Pakistan, China (Xizang), Indonesia (Java), Taiwan.</p></tp:treatment-sec><tp:treatment-sec><!--Section generated to contain objects referenced in tp:taxon-treatment.--><fig id="F2" position="float" orientation="portrait"><object-id xmlns:xlink="http://www.w3.org/1999/xlink" content-type="doi" xlink:type="simple">10.3897/zookeys.1177.97854.figure2</object-id><object-id xmlns:xlink="http://www.w3.org/1999/xlink" content-type="arpha" xlink:type="simple">38A508F6-7AE9-5C14-9E0D-D4964A138BC1</object-id><label>Figure 2.</label><caption><p><italic><tp:taxon-name><tp:taxon-name-part taxon-name-part-type="genus" reg="Demarchus">Demarchus</tp:taxon-name-part><tp:taxon-name-part taxon-name-part-type="species" reg="hsui">hsui</tp:taxon-name-part></tp:taxon-name></italic> sp. nov. adult <bold>A</bold> antenna, male <bold>B</bold> antenna, female <bold>C</bold> apex of aedeagus, front view <bold>D</bold> base of aedeagus, dorsal view <bold>E</bold> aedeagus, lateral view <bold>F</bold> abdominal ventrite VIII, female <bold>G</bold> spermatheca <bold>H</bold> gonocoxae <bold>I</bold> abdominal ventrite V, male.</p></caption><graphic xmlns:xlink="http://www.w3.org/1999/xlink" xlink:href="zookeys-1177-003_article-97854__-g002.jpg" position="float" orientation="portrait" xlink:type="simple" id="oo_898426.jpg"><uri content-type="original_file" xlink:type="simple">https://binary.pensoft.net/fig/898426</uri></graphic></fig></tp:treatment-sec><ref-list><ref id="B9"><mixed-citation xmlns:xlink="http://www.w3.org/1999/xlink" xlink:type="simple"><person-group><name name-style="western"><surname>Maulik</surname><given-names>S</given-names></name></person-group> (<year>1926</year>) <source>The Fauna of British India, including Ceylon and Burma. <tp:taxon-name><tp:taxon-name-part taxon-name-part-type="order">Coleoptera</tp:taxon-name-part></tp:taxon-name>, <tp:taxon-name><tp:taxon-name-part taxon-name-part-type="family">Chrysomelidae</tp:taxon-name-part></tp:taxon-name> (<tp:taxon-name><tp:taxon-name-part taxon-name-part-type="subfamily">Chrysomelinae</tp:taxon-name-part></tp:taxon-name> and <tp:taxon-name><tp:taxon-name-part taxon-name-part-type="subfamily">Halticinae</tp:taxon-name-part></tp:taxon-name>).</source><publisher-name>Taylor and Francis</publisher-name>, <publisher-loc>London</publisher-loc>, <size units="page">442 pp</size>.</mixed-citation></ref><ref id="B14"><mixed-citation xmlns:xlink="http://www.w3.org/1999/xlink" xlink:type="simple"><person-group><name name-style="western"><surname>Scherer</surname><given-names>G</given-names></name></person-group> (<year>1969</year>) <article-title>Die <tp:taxon-name><tp:taxon-name-part taxon-name-part-type="subfamily">Alticinae</tp:taxon-name-part></tp:taxon-name> Des Indischen Subkontinentes (<tp:taxon-name><tp:taxon-name-part taxon-name-part-type="order">Coleoptera</tp:taxon-name-part></tp:taxon-name> - <tp:taxon-name><tp:taxon-name-part taxon-name-part-type="family">Chrysomelidae</tp:taxon-name-part></tp:taxon-name>).</article-title><source>Pacific Insects Monograph</source><volume>22</volume>: <fpage>1</fpage>–<lpage>251</lpage>.</mixed-citation></ref><ref id="B5"><mixed-citation xmlns:xlink="http://www.w3.org/1999/xlink" xlink:type="simple"><person-group><name name-style="western"><surname>Jacoby</surname><given-names>M</given-names></name></person-group> (<year>1887</year>) <article-title>Descriptions of the phytophagous <tp:taxon-name><tp:taxon-name-part taxon-name-part-type="order">Coleoptera</tp:taxon-name-part></tp:taxon-name> of Ceylon, obtained by Mr. George Lewis during the years 1881–1882.</article-title><source>Proceedings of the Scientific Meetings of the Zoological Society of London</source><volume>1887</volume>(<issue>1</issue>): <fpage>65</fpage>–<lpage>118</lpage>. <ext-link xlink:href="10.1111/j.1096-3642.1887.tb02944.x" ext-link-type="doi" xlink:type="simple">https://doi.org/10.1111/j.1096-3642.1887.tb02944.x</ext-link></mixed-citation></ref><ref id="B4"><mixed-citation xmlns:xlink="http://www.w3.org/1999/xlink" xlink:type="simple"><person-group><name name-style="western"><surname>Furth</surname><given-names>DG</given-names></name><name name-style="western"><surname>Suzuki</surname><given-names>K</given-names></name></person-group> (<year>1998</year>) <article-title>Studies of Oriental and Australian <tp:taxon-name><tp:taxon-name-part taxon-name-part-type="subfamily">Alticinae</tp:taxon-name-part></tp:taxon-name> genera based on the comparative morphology of the metafemoral spring, genitalia, and hind wing venation.</article-title> In: <person-group><name name-style="western"><surname>Biondi</surname><given-names>M</given-names></name><name name-style="western"><surname>Daccordi</surname><given-names>M</given-names></name><name name-style="western"><surname>Furth</surname><given-names>GD</given-names></name></person-group> (<role>Eds</role>) <issue-title>Proceedings of the Fourth International Symposium on the Chrysomelidae, Proceedings of a Symposium (30 August 1996, Florence, Italy) XX Internal Congress of Entomology.</issue-title><source>Museo Regionale di Scienze Naturali, Torino</source>, <fpage>91</fpage>–<lpage>124</lpage>.</mixed-citation></ref><ref id="B10"><mixed-citation xmlns:xlink="http://www.w3.org/1999/xlink" xlink:type="simple"><person-group><name name-style="western"><surname>Mushtaque</surname><given-names>M</given-names></name><name name-style="western"><surname>Baloch</surname><given-names>GM</given-names></name></person-group> (<year>1979</year>) <article-title>Possibilities of biological control of mistletoes, <italic><tp:taxon-name><tp:taxon-name-part taxon-name-part-type="genus">Loranthus</tp:taxon-name-part></tp:taxon-name></italic> spp., using oligophagous insects from Pakistan.</article-title><source><tp:taxon-name><tp:taxon-name-part taxon-name-part-type="genus">Entomophaga</tp:taxon-name-part></tp:taxon-name></source><volume>24</volume>(<issue>1</issue>): <fpage>73</fpage>–<lpage>81</lpage>. <ext-link xlink:href="10.1007/BF02377512" ext-link-type="doi" xlink:type="simple">https://doi.org/10.1007/BF02377512</ext-link></mixed-citation></ref><ref id="B11"><mixed-citation xmlns:xlink="http://www.w3.org/1999/xlink" xlink:type="simple"><person-group><name name-style="western"><surname>Odak</surname><given-names>SC</given-names></name><name name-style="western"><surname>Dhamdhere</surname><given-names>SV</given-names></name><name name-style="western"><surname>Deshpande</surname><given-names>BV</given-names></name></person-group> (<year>1969</year>) New record of <italic><tp:taxon-name><tp:taxon-name-part taxon-name-part-type="genus">Demarchus</tp:taxon-name-part><tp:taxon-name-part taxon-name-part-type="species">pubipennis</tp:taxon-name-part></tp:taxon-name></italic> Jacoby, feeding on <italic><tp:taxon-name><tp:taxon-name-part taxon-name-part-type="genus">Cajanus</tp:taxon-name-part><tp:taxon-name-part taxon-name-part-type="species">cajan</tp:taxon-name-part></tp:taxon-name></italic> L. Indian Journal of Entomology 30: 323.</mixed-citation></ref></ref-list></tp:taxon-treatment>
